# Supplementary material for: Time to Decompression in Obstructive Urosepsis from Ureteral Calculi: Thresholds, Initial Diversion, and Early Biomarkers: A Systematic Review
Source: J Clin Med. 2025 Dec 2;14(23):8546. doi: 10.3390/jcm14238546 (PMC12693273; doi:10.3390/jcm14238546)
Supplement: Supplementary file 1 [file jcm-14-08546-s001.zip]

Archive with 1 entries (1 files):
- jcm-3938048-supplementary.pdf
